# Supplementary material for: Single Nucleotide Polymorphisms Reveal Genetic Structuring of the Carpathian Newt and Provide Evidence of Interspecific Gene Flow in the Nuclear Genome
Source: PLoS One. 2014 May 12;9(5):e97431. doi: 10.1371/journal.pone.0097431 (PMC4018350; doi:10.1371/journal.pone.0097431)
Supplement: Table S1 — Characteristics of the single nucleotide polymorphisms (SNP) used in the present study. (XLSX) [file pone.0097431.s007.xlsx]

## Sheet: Table S1 Markers
SNP index	Reference contig	Position on reference contig	SNP variants	Illumina ADT Final Score	polymorphic in L. vulgaris?
1	8436	3287	T/G	0.937	-
2	11584	1811	A/T	0.616	+
3	47644	477	A/T	0.798	+
4	259	2913	A/G	0.653	+
5	21613	1351	A/G	0.685	+
6	1110	2095	T/C	0.943	+
7	26627	1752	A/T	0.952	+
8	127835	7376	T/C	0.768	+
9	101533	2419	A/G	0.638	+
10	96207	2380	T/C	0.982	+
11	34923	2021	C/G	0.956	+
12	89867	2873	T/G	0.809	+
13	72247	1328	T/C	0.837	+
14	8498	2112	A/G	0.659	+
15	26726	561	T/C	0.832	+
16	12463	1049	A/C	0.905	-
17	1441	857	T/G	0.738	+
18	81642	981	A/T	0.842	+
19	16947	766	T/C	0.969	+
20	196906	827	T/G	0.984	+
21	9563	906	T/C	0.861	+
22	174153	6275	A/G	0.65	+
23	55000	1149	T/C	0.827	+
24	24224	92	A/G	0.985	+
25	170	1441	C/G	0.634	+
26	24839	2847	T/C	0.907	+
27	11996	1280	T/C	0.984	+
28	569	2949	T/C	0.971	-
29	133327	552	T/G	0.933	+
30	22911	8879	T/C	0.857	+
31	7343	2080	A/T	0.884	+
32	1524	1440	T/G	0.702	+
33	13652	655	A/G	0.918	+
34	31568	3520	A/G	0.821	+
35	10174	1543	T/C	0.925	+
36	27828	1902	A/C	0.962	+
37	8568	1540	T/C	0.746	-
38	3269	2659	T/C	0.93	+
39	148377	1624	A/T	0.976	+
40	54437	2198	A/C	0.786	+
41	120406	1620	T/C	0.947	+
42	68771	5594	A/G	0.867	+
43	217886	2101	A/G	0.894	+
44	20089	451	T/C	0.97	+
45	7782	968	T/C	0.989	-
46	16119	2993	A/G	0.719	+
47	95643	3464	A/G	0.943	-
48	85968	348	A/G	0.963	+
49	9024	1037	A/C	0.873	+
50	4745	3199	T/G	0.811	+
51	148100	1142	T/C	0.977	+
52	14250	1738	A/T	0.873	+
53	7563	7497	A/T	0.931	-
54	81168	1929	C/G	0.642	+
55	10144	363	T/G	0.964	+
56	2923	1708	A/G	0.727	+
57	19893	3448	A/G	0.787	-
58	11468	1155	C/G	0.73	-
59	48012	5432	A/C	0.65	+
60	44376	1307	T/C	0.737	+
61	16554	2284	T/C	0.952	+
62	90407	783	A/T	0.926	+
63	199717	474	A/G	0.973	+
64	17043	8206	T/C	0.898	+
65	16813	5146	C/G	0.792	+
66	11263	436	A/C	0.962	+
67	1133	1064	C/G	0.645	-
68	95051	1307	A/G	0.733	+
69	144083	5144	A/C	0.879	+
70	23759	2816	A/G	0.813	+
71	27789	2096	A/G	0.945	-
72	16798	1619	A/T	0.917	+
73	48415	2399	T/C	0.819	+
74	6762	746	T/C	0.772	+
75	16711	3157	T/C	0.895	+
76	184887	4427	T/C	0.872	+
77	12167	2201	T/C	0.821	+
78	149100	6535	T/G	0.844	-
79	6192	8535	A/T	0.841	+
80	16477	547	A/T	0.997	+
81	17045	4616	A/T	0.748	+
82	15178	2647	A/C	0.95	+
83	18737	3633	T/G	0.607	+
84	22226	3725	T/C	0.882	+
85	5440	7780	T/C	0.945	+
86	1739	1262	A/G	0.647	+
87	105480	1137	A/C	0.971	+
88	14575	3763	A/G	0.898	+
89	11032	851	A/T	0.961	+
90	14109	950	A/G	0.7	+
91	7722	2622	T/G	0.999	+
92	24948	1595	A/G	0.902	+
93	16325	725	T/C	0.696	+
94	2318	5866	A/G	0.627	+
95	72095	1703	T/G	0.877	+
96	189489	11918	A/G	0.954	+
97	6127	4883	T/G	0.979	-
98	118931	3416	A/T	0.986	+
99	120574	593	T/C	0.781	+
100	6169	2480	T/C	0.737	+
101	53215	2017	A/C	0.985	+
102	8562	2556	A/G	0.802	+
103	199568	1166	A/G	0.861	-
104	8128	2187	T/C	0.866	-
105	72216	1838	A/T	0.968	-
106	173772	3017	T/C	0.675	+
107	13219	2148	T/C	0.971	+
108	2913	931	T/C	0.723	+
109	15918	3406	A/C	0.77	+
110	5395	1022	T/G	0.886	-
111	152410	4918	T/C	0.616	-
112	16340	1674	T/C	0.966	+
113	9910	2666	A/T	0.955	-
114	214634	376	A/T	0.622	+
115	28137	7430	A/C	0.926	+
116	6955	713	A/T	0.954	+
117	14334	2702	T/G	0.927	+
118	173874	2632	T/C	0.855	-
119	81114	702	T/C	0.908	+
120	305	2458	C/G	0.993	+
121	1376	1202	A/T	0.819	-
122	159781	2137	T/C	0.935	+
123	7662	3111	A/C	0.771	+
124	23955	362	A/C	0.926	-
125	4495	830	T/C	0.943	-
126	84608	2124	T/G	0.892	+
127	1921	546	A/C	0.914	-
128	25984	1435	T/C	0.616	+
129	146258	965	A/G	0.982	+
130	13081	1681	A/G	0.946	-
131	8641	1290	A/C	0.977	+
132	13136	4114	T/C	0.939	+
133	73037	811	T/G	0.985	+
134	72217	4004	T/C	0.9	-
135	61483	1601	T/C	0.961	+
136	3594	7875	A/G	0.898	-
137	2183	3039	T/C	0.8	+
138	86521	2542	A/G	0.897	+
139	211091	3298	T/C	0.885	+
