# Supplementary material for: Single Nucleotide Polymorphisms Reveal Genetic Structuring of the Carpathian Newt and Provide Evidence of Interspecific Gene Flow in the Nuclear Genome
Source: PLoS One. 2014 May 12;9(5):e97431. doi: 10.1371/journal.pone.0097431 (PMC4018350; doi:10.1371/journal.pone.0097431)
Supplement: Table S2 — Results of the tests of the Hardy-Weinberg proportions for all loci in all populations. Uncorrected P values are given; “-“ indicates that test was not performed due to insufficient polymorphism. (XLSX) [file pone.0097431.s008.xlsx]

## Sheet: Table S2_HW
Locus	1	2	3	4	5	6	7	8	9	10	11	12	13	14	15	16	17	18	19	20	21	22	23	24	25	26	27	28	29	30	31	32	33	34	35	36	37	38	39	40
1	-	-	-	-	-	-	-	-	-	-	-	1	1	1	1	0.0311	1	0.5176	1	1	0.5626	0.2893	0.216	0.5809	1	-	-	-	-	0.5176	-	-	-	-	-	-	-	-	-	-
2	0.216	-	-	-	-	-	-	-	-	-	-	-	-	-	-	-	1	-	-	1	0.4037	1	-	1	1	0.0108	0.0311	1	0.0044	0.1031	-	1	-	-	-	1	-	-	-	-
3	1	-	-	-	-	-	-	-	-	-	-	-	-	-	-	-	1	1	0.5176	0.2893	1	-	1	-	1	0.0007	0.0062	-	0.0003	0.0287	-	0.1304	1	-	-	-	-	-	-	-
4	1	1	1	0.5939	1	1	1	0.5293	1	0.0435	1	0.5939	0.4037	0.5293	1	1	0.5293	1	1	0.5293	1	1	0.0899	-	-	0.2455	0.1304	-	0.0003	0.2893	-	0.1304	-	-	-	1	-	-	1	-
5	1	1	0.142	1	1	1	0.1945	0.0899	0.4037	-	-	-	-	-	-	-	-	-	-	-	-	-	1	-	-	0.2216	1	-	0.0044	0.0044	0.4037	0.5939	-	1	-	0.4872	1	-	0.1945	-
6	0.5929	0.5477	0.5704	0.5929	1	0.5293	1	0.0899	1	-	-	1	1	0.216	1	0.4874	0.0899	1	1	0.5176	1	0.2893	1	0.257	0.4874	0.1084	0.0435	-	-	0.4037	-	-	-	-	-	-	-	-	-	-
7	1	-	-	-	-	1	-	-	-	1	0.457	1	1	1	0.1945	1	0.2547	1	1	0.1945	0.4037	1	1	0.4386	1	0.0093	0.0062	-	0.0044	1	-	1	-	-	-	1	-	-	-	-
8	1	1	1	0.2893	1	-	0.5477	1	1	0.4037	1	0.5929	1	0.5293	1	1	1	0.5293	0.4037	-	1	0.2547	0.216	1	1	0.2782	-	-	1	0.4037	-	-	-	-	-	-	-	0.0435	-	-
9	-	-	-	-	-	-	-	-	-	1	1	1	1	0.4874	-	1	0.1945	0.2815	0.1945	0.216	0.2547	1	1	-	-	-	-	-	-	0.0265	-	1	-	-	-	-	-	-	-	-
10	-	-	-	-	-	-	-	-	-	-	-	-	-	-	-	-	-	-	-	1	-	-	-	-	-	-	-	-	0.4037	-	-	-	-	-	-	-	-	0.5176	-	1
11	1	1	0.3481	1	1	-	1	0.2893	1	1	1	0.0437	1	0.5929	0.2547	1	1	1	0.5477	1	0.216	1	1	-	0.2547	1	-	1	0.2547	1	-	0.1304	-	-	-	-	-	1	-	-
12	0.4874	0.2547	0.2092	0.4874	0.2893	1	0.216	0.2893	1	1	1	0.2893	1	1	0.5929	0.1031	1	0.4037	0.5929	0.5929	0.0631	0.1945	0.5477	0.2322	-	0.2145	-	1	0.1945	1	-	0.1304	-	-	-	-	-	0.4037	-	-
13	-	-	-	-	-	-	1	-	-	-	-	0.5939	1	0.5929	1	0.5939	0.2053	1	0.0143	0.5929	1	1	0.2053	0.5377	0.4037	-	-	-	1	0.2547	-	-	-	-	0.523	-	1	0.5176	-	1
14	-	-	-	0.0435	-	-	1	1	1	-	-	-	-	1	-	-	-	-	-	-	-	-	-	-	1	1	1	0.4874	1	1	1	0.2893	-	1	1	0.2	1	1	0.2815	1
15	-	-	-	-	-	-	-	-	-	-	-	-	-	-	-	-	-	-	-	-	-	-	-	-	0.0899	0.0007	0.0062	1	0.0003	0.1031	-	0.2547	-	-	-	-	-	-	-	-
16	-	-	-	-	-	0.0631	1	-	1	-	1	1	-	-	-	1	-	-	0.0435	0.2547	-	-	-	1	1	-	1	-	-	-	-	-	-	-	-	-	-	-	-	-
17	1	1	1	0.4874	0.4874	-	-	1	-	-	-	-	-	-	-	-	-	-	-	-	-	-	-	-	-	1	-	-	-	-	-	-	-	-	-	-	-	-	-	-
18	0.0062	-	1	1	1	1	1	1	0.2815	1	1	0.5176	0.5293	1	0.5293	0.5293	1	-	-	1	-	-	-	-	-	0.2782	0.0062	1	1	-	-	-	-	-	-	-	-	-	-	-
19	1	-	-	-	-	-	-	-	-	-	-	-	-	1	1	-	-	-	1	1	-	1	1	-	1	0.2782	1	1	0.2053	0.1031	-	0.5939	1	0.1031	0.2092	0.4872	0.4874	-	-	-
20	0.5626	0.216	0.1652	0.216	1	1	1	0.0922	1	1	1	1	1	1	0.4874	1	1	0.2547	0.4037	0.4037	1	1	-	1	1	1	1	0.2815	1	1	0.5176	0.4037	-	1	-	-	-	1	0.4874	1
21	-	-	-	-	-	-	1	-	-	-	-	1	-	1	-	1	-	1	1	0.5176	0.1304	1	0.5477	1	-	0.0108	0.0075	0.2782	0.0044	1	-	0.0435	-	-	-	-	-	1	1	-
22	-	1	-	-	-	-	-	1	1	1	-	-	-	-	-	1	-	-	-	1	-	-	-	-	-	-	-	-	-	-	-	-	-	-	-	-	-	-	-	-
23	-	1	0.5658	1	1	0.1945	0.4037	1	1	1	1	1	0.1765	1	-	0.0437	1	0.2893	1	1	1	-	-	-	-	0.5542	0.5939	0.2893	0.5293	0.2893	1	1	0.257	1	-	0.0667	1	0.0143	1	0.2547
24	1	-	1	-	-	-	-	1	1	1	0.4932	1	0.5929	0.5477	1	1	0.5939	1	0.5939	0.0922	1	1	1	1	0.5626	0.2145	0.4037	1	1	1	-	1	-	1	1	-	1	1	1	1
25	-	-	-	-	-	-	-	-	-	-	-	-	-	-	-	-	-	-	-	1	-	-	0.1304	0.2216	1	-	-	-	-	-	-	0.1304	-	-	-	-	-	-	-	1
26	-	-	-	-	-	-	1	-	-	1	0.1674	0.0899	1	0.216	0.2893	1	1	1	0.1945	1	1	0.5477	0.2893	1	1	-	-	-	1	-	-	-	-	-	-	-	-	-	-	-
27	-	-	-	-	-	-	-	-	-	-	-	-	-	-	-	-	-	1	0.2547	1	0.1304	1	0.1304	1	1	1	1	1	1	-	-	1	-	1	0.04	-	0.5293	0.2893	-	-
28	-	-	-	-	-	-	1	-	0.1304	1	1	0.5929	1	1	0.5477	1	0.257	1	1	0.4037	1	-	-	1	-	-	-	-	1	0.1031	-	0.1304	-	-	-	-	-	-	-	-
29	1	-	-	-	-	-	0.4037	-	-	1	-	1	-	-	1	0.4037	1	-	-	1	1	0.4037	0.1945	1	0.2547	1	-	-	-	-	-	-	-	-	1	-	1	0.5939	-	-
30	-	-	-	-	-	1	-	1	1	0.0093	1	1	0.5176	0.2893	1	1	1	1	1	1	1	1	1	0.1084	1	-	0.1304	-	1	0.2053	-	0.1304	-	-	-	-	-	-	-	-
31	-	-	-	-	1	0.5293	1	-	0.4037	0.5293	1	0.5176	0.5293	0.5293	1	1	0.4874	1	1	0.5939	1	0.0435	1	1	1	1	1	1	0.2893	0.5939	1	0.1304	0.4386	0.5929	-	1	-	0.5939	0.5477	0.2893
32	0.0435	0.0899	1	1	0.4037	1	0.5477	0.5929	0.4874	0.4874	0.457	0.5542	0.0154	1	1	0.3333	0.0476	1	1	0.5046	0.5542	1	1	1	1	0.0476	-	-	1	-	-	-	-	-	-	-	-	-	-	1
33	1	0.2385	1	1	0.0287	0.4037	0.1945	0.0437	0.5929	0.2893	1	0.5626	1	0.5293	1	1	0.5929	0.1304	0.5293	0.2053	1	1	-	-	1	1	-	-	0.4037	0.5939	-	0.2547	-	-	-	-	-	-	-	-
34	1	0.0922	0.2672	0.2053	0.4037	-	1	1	1	-	-	-	-	-	-	-	-	-	-	-	-	-	-	-	-	0.2782	1	-	-	-	-	-	-	1	-	-	-	-	-	-
35	-	-	-	-	-	1	-	1	1	-	1	-	0.5293	-	0.4037	1	1	0.1304	0.4037	0.2053	0.5176	1	1	0.2216	1	-	-	-	-	-	-	-	1	-	-	1	-	-	-	-
36	-	-	-	-	-	-	-	-	-	-	-	-	-	-	-	-	-	-	-	1	-	-	-	-	-	-	-	-	0.0003	-	-	-	-	-	-	-	-	-	-	1
37	-	-	-	-	-	-	-	-	-	1	1	1	-	1	-	1	1	-	-	-	1	1	-	1	0.2385	-	-	1	-	0.1304	-	1	-	-	-	-	-	-	-	-
38	-	-	-	-	-	-	-	-	-	-	-	-	-	-	-	-	-	-	-	-	-	-	1	-	0.4037	0.2145	1	1	0.4037	1	-	0.5929	1	0.2053	1	0.2	1	-	1	0.0437
39	0.5939	-	-	-	-	-	-	-	0.1304	1	-	1	1	1	0.5176	-	0.0899	-	1	-	-	-	1	1	-	0.061	0.0062	-	-	0.0044	-	0.5929	1	0.5929	-	1	-	-	-	1
40	-	0.2053	0.5894	1	1	-	0.5929	0.216	0.0631	0.0631	1	0.2893	0.2893	1	1	0.2893	1	1	1	1	0.2385	1	1	0.4799	0.5293	1	1	1	0.2385	0.4874	0.5293	0.4874	1	1	1	1	1	-	0.5293	1
41	0.5929	0.2053	1	0.0287	1	1	0.2547	1	1	1	-	-	-	-	-	-	-	-	1	-	1	1	0.4037	1	0.5929	0.2322	0.2547	-	0.2053	0.0265	1	-	-	-	-	-	-	-	-	1
42	1	1	0.3198	0.0435	0.2547	1	0.2053	1	1	1	0.5393	1	0.0437	1	0.4874	1	0.0437	1	0.1945	1	1	1	0.2053	1	1	0.4386	-	-	1	1	-	-	-	-	-	-	-	-	1	-
43	-	-	-	-	-	-	-	-	-	-	-	-	-	-	1	1	1	-	1	1	1	-	-	1	-	-	-	-	1	1	1	1	-	-	-	-	-	0.0004	0.5929	1
44	0.5477	1	0.5053	1	1	1	1	0.5626	1	1	0.1674	1	0.216	0.5477	0.5176	1	1	1	1	1	1	1	-	1	1	0.2322	0.0062	-	0.1945	0.2547	-	-	-	-	-	1	-	-	-	-
45	0.5293	1	0.4899	1	1	0.4037	1	1	1	1	1	-	-	-	-	-	-	-	-	-	-	-	-	-	-	0.4386	-	-	0.2547	-	-	-	-	-	-	-	-	-	-	-
46	1	0.216	0.1281	0.216	0.5626	1	0.216	1	1	1	1	1	1	0.2053	1	0.2893	1	0.5293	1	-	1	0.5939	0.5626	0.5046	1	0.4386	-	-	1	1	1	-	-	-	1	-	-	1	-	1
47	-	-	-	-	-	-	-	-	-	1	1	1	1	-	1	0.4037	1	0.4037	1	0.1945	1	0.2053	1	0.257	0.5626	-	-	-	-	0.1945	-	-	-	-	-	-	-	-	-	-
48	1	0.1945	1	1	1	0.5477	0.216	0.5939	0.2385	1	0.1765	1	1	1	1	-	1	0.0311	1	1	1	1	0.1945	-	1	0.5809	0.0062	-	1	1	-	1	-	-	-	-	-	1	-	-
49	0.2385	0.5176	1	0.0631	0.0631	1	0.0922	0.216	1	1	1	0.4037	1	1	1	1	-	-	-	1	-	1	-	-	1	0.061	1	-	0.0003	0.0265	-	0.1304	-	1	1	1	1	-	-	-
50	0.216	0.5939	1	0.5477	0.5293	0.5477	0.2893	0.5626	0.5293	1	0.4932	0.5939	0.2893	1	1	1	0.4874	1	0.2893	1	0.5939	1	1	1	1	0.0588	0.1304	1	0.2053	1	-	-	-	-	-	-	-	1	-	1
51	-	-	0.1304	0.0376	1	0.5929	0.5176	0.5939	1	0.5939	1	1	0.4874	1	1	0.0287	1	0.4037	1	0.5176	0.0311	1	-	0.1084	1	-	-	-	1	-	1	0.2547	-	-	-	-	-	-	-	-
52	1	0.5626	1	0.2385	1	0.5176	1	0.2053	1	0.1945	1	0.2547	1	1	1	0.5626	1	0.5626	0.2053	0.1945	1	0.5176	1	0.5377	1	0.0093	1	1	0.5939	-	-	0.0311	-	-	-	-	-	0.5176	-	-
53	-	-	-	0.0899	1	-	-	1	1	1	1	0.5293	0.5477	0.2547	1	0.5293	1	1	1	0.0311	1	0.5939	0.5176	1	0.1945	-	-	-	1	0.2547	-	0.0435	-	-	-	-	-	-	-	-
54	-	-	-	1	1	0.0311	1	1	0.5477	1	1	1	-	-	0.5293	-	-	0.1304	1	1	1	1	1	1	1	1	0.1304	-	0.0899	0.2053	-	0.0435	-	-	-	-	-	-	-	-
55	1	1	0.037	0.0435	1	1	1	0.4037	0.216	1	0.5393	1	1	1	0.2385	0.4874	0.4874	1	0.2385	0.5939	0.5293	1	1	1	0.0764	1	0.2547	-	0.5939	0.1945	1	-	-	1	-	-	-	-	1	-
56	-	-	-	-	-	-	-	-	-	-	-	-	-	-	1	-	-	-	-	0.5929	-	-	-	-	-	-	-	-	1	-	-	-	-	-	1	-	1	1	-	1
57	0.5176	1	1	1	0.5929	-	-	1	-	-	-	-	-	-	-	-	-	-	-	-	-	-	-	-	-	-	-	-	-	-	-	-	-	-	-	-	-	-	-	-
58	1	1	0.6209	0.5176	1	-	-	-	-	-	-	-	-	-	-	-	-	-	-	-	-	-	-	-	-	-	-	-	-	-	-	-	-	-	-	-	-	-	-	-
59	-	-	-	1	1	1	-	1	1	1	-	1	0.5626	1	1	1	1	0.2053	1	1	0.5293	0.4037	1	0.4386	1	-	-	-	0.0044	1	0.0588	-	-	-	-	-	-	0.4874	-	-
60	-	1	0.5053	-	0.4037	1	1	0.4037	-	-	-	1	1	1	-	-	-	-	-	-	1	1	-	0.2782	-	-	-	1	1	-	1	1	-	-	-	1	1	1	-	1
61	-	-	-	-	-	-	-	-	-	-	-	-	-	1	-	1	-	-	-	1	-	1	-	-	1	-	-	-	-	-	-	-	-	-	-	-	-	-	-	-
62	-	-	-	-	-	1	-	-	-	-	1	1	0.2547	1	0.2893	0.0435	1	0.1945	0.5626	1	1	1	0.5293	-	0.5939	0.2322	0.0062	1	0.0437	1	-	0.1304	-	-	1	-	1	-	-	-
63	1	-	-	-	-	1	-	1	1	0.0922	0.1765	0.5626	0.5293	0.0922	0.5293	0.216	0.5477	0.0631	0.0922	1	0.0143	0.0019	0.0143	0.257	0.2385	0.0588	0.0062	0.1304	0.0044	1	-	1	-	-	0.2443	1	1	-	-	-
64	1	-	-	-	-	-	-	-	-	-	-	-	1	1	-	0.5176	1	1	1	0.4037	0.5176	1	1	1	1	0.0093	0.5176	0.4874	-	0.5176	-	1	1	-	-	0.5301	-	-	0.2815	-
65	-	-	-	-	1	1	1	-	-	1	1	0.2547	1	0.216	1	0.5293	0.2893	0.4874	1	1	-	1	1	-	-	-	-	-	0.1945	-	-	-	-	-	-	-	-	-	-	-
66	-	-	-	1	-	1	1	0.4037	1	-	-	-	-	-	-	-	-	-	-	0.5176	-	1	-	-	1	0.257	0.5939	0.5293	0.1945	0.5293	-	1	1	1	-	0.1994	-	-	1	1
67	-	-	-	-	-	-	1	-	0.0311	1	0.5024	1	0.5176	1	-	-	1	1	-	1	0.2893	0.5929	1	0.5809	1	-	-	-	-	-	-	1	-	-	-	-	-	-	-	-
68	-	-	-	-	-	-	-	-	-	-	-	-	1	-	1	1	0.5046	1	1	0.5939	1	1	0.5929	0.1909	1	1	1	1	-	0.4037	1	1	-	-	1	-	1	-	-	1
69	0.5477	0.4037	1	1	0.5626	0.5293	0.5477	1	1	1	1	1	1	1	1	-	-	-	-	-	-	-	-	-	-	1	1	1	0.4037	-	-	-	-	1	1	1	0.4037	1	-	-
70	1	-	-	-	-	-	-	-	-	-	-	-	-	-	-	-	-	1	1	-	-	-	-	1	1	0.0155	1	1	0.0044	1	1	1	1	0.0435	-	0.3846	-	-	1	1
71	-	1	0.5899	0.5939	1	1	0.5477	0.5939	0.5626	1	1	0.2547	0.2385	-	1	1	1	0.5293	0.2893	0.5939	1	1	0.216	0.4799	1	1	1	-	0.0287	0.0899	1	0.1304	-	-	-	-	-	-	-	-
72	-	-	-	-	-	-	-	-	-	-	-	-	-	-	-	-	-	-	1	1	-	-	-	-	1	0.0108	0.0062	-	0.0003	0.0044	-	0.1304	-	-	-	-	-	-	-	-
73	-	0.2893	1	0.216	0.5929	1	0.2815	0.2893	0.2547	-	-	-	-	-	-	-	-	-	-	-	-	-	-	-	-	0.4386	-	-	1	-	-	-	-	1	-	-	-	-	-	-
74	1	0.5176	0.6209	0.5929	1	-	0.5176	1	1	0.1945	0.4932	1	0.4874	0.2547	1	-	-	-	0.0435	1	-	1	1	1	1	1	-	-	-	-	-	-	-	-	-	-	-	-	-	-
75	0.0899	1	1	0.5939	0.216	0.5477	1	1	1	1	1	-	-	1	-	-	1	-	-	-	-	-	-	-	-	0.2782	-	-	1	-	-	-	-	1	-	-	-	-	-	-
76	0.216	1	0.3156	1	0.5939	1	0.2053	0.5929	1	-	0.3412	1	1	1	1	0.4037	-	-	-	0.1304	-	1	-	1	-	0.1084	0.0435	-	0.2053	0.0044	-	0.4037	-	-	-	-	-	-	-	-
77	0.1945	0.5626	1	1	0.5929	1	0.5293	0.4037	0.5293	-	-	-	-	-	-	-	-	-	-	1	-	-	1	-	-	0.2322	0.2547	1	1	0.0044	1	1	-	-	-	-	-	1	-	-
78	0.4874	1	1	0.4874	1	0.5477	1	0.5477	1	1	1	0.4874	1	1	-	-	1	1	0.0435	1	1	1	-	-	-	0.0093	0.0435	-	0.0899	1	-	-	-	-	-	-	-	-	-	-
79	-	-	-	-	-	-	-	-	-	-	-	-	-	-	-	-	-	-	1	-	-	1	-	-	-	0.061	0.0311	-	0.0044	0.0044	1	1	-	-	-	-	-	-	-	-
80	-	-	-	-	-	-	-	-	-	-	-	-	-	-	-	-	-	-	-	1	-	-	-	-	0.1304	1	1	-	0.0287	1	1	0.2815	1	-	-	-	-	-	1	1
81	1	-	-	-	-	-	-	-	-	-	-	-	-	-	-	-	-	-	-	1	-	-	-	-	-	0.1084	1	0.4037	1	0.0265	-	0.4037	1	0.0631	0.5079	0.5301	0.5939	-	1	-
82	1	1	1	0.5929	1	1	0.5293	0.5176	1	-	-	-	1	-	-	1	-	-	-	-	-	-	-	-	-	0.5377	0.0062	0.5293	-	0.0287	-	0.5477	1	0.5293	-	-	-	1	-	-
83	-	1	1	-	0.4037	1	1	1	0.4037	1	0.1765	1	1	0.1945	0.5293	1	1	1	0.5176	1	1	1	1	0.257	0.5939	-	1	-	1	0.0114	-	0.0435	-	-	-	-	-	-	-	-
84	0.4874	1	1	1	0.4037	-	-	1	1	0.4037	0.1674	1	0.5929	0.4037	0.5176	1	1	1	0.4037	1	1	1	1	-	1	1	-	-	0.2053	1	-	-	-	-	1	-	1	1	-	-
85	-	-	-	-	1	-	-	-	-	-	-	0.0922	0.5929	0.5293	1	1	1	0.5293	0.0899	0.5293	0.2053	1	0.5939	-	1	-	-	-	-	1	-	-	-	-	-	-	-	-	-	-
86	1	-	-	-	-	1	1	1	-	1	1	-	-	1	-	-	-	1	1	0.2385	1	1	0.5939	1	0.0922	0.2216	0.0062	0.5293	0.0044	0.0287	-	0.1304	-	-	-	1	-	-	-	-
87	1	0.0922	-	0.4037	1	-	1	0.2893	1	1	1	-	-	1	-	0.1304	1	-	1	-	-	0.4037	1	1	0.5477	1	-	-	1	-	-	1	-	-	-	-	-	-	-	-
88	-	-	-	-	-	-	-	-	-	1	1	1	0.2547	1	1	1	1	1	1	1	1	1	0.0922	-	-	-	-	-	-	0.4037	-	-	-	-	-	-	-	-	-	-
89	1	-	-	-	-	1	-	-	-	-	-	-	-	-	-	-	-	-	-	-	0.1304	-	1	-	-	0.2145	0.0311	0.1304	-	0.0044	-	0.2547	-	-	-	0.4872	-	-	-	1
90	1	0.5293	0.2672	1	0.0143	1	1	0.216	0.4037	1	1	0.2385	0.5477	0.0922	0.0044	1	0.5929	1	0.2053	-	1	1	-	1	0.0435	1	-	-	0.4037	1	-	-	-	1	0.4991	-	1	-	-	-
91	-	-	1	0.1945	0.5939	-	1	1	-	1	1	-	0.5477	1	0.2547	1	1	-	1	1	-	-	-	-	-	1	-	-	-	-	-	-	-	-	-	-	-	-	-	-
92	-	-	-	-	-	-	-	-	-	1	0.0588	1	1	1	0.4037	1	1	-	-	1	1	1	1	1	1	-	-	-	-	1	-	1	-	-	-	-	-	-	-	1
93	1	1	1	1	1	1	1	1	0.1945	1	1	0.1304	0.2893	-	1	1	0.1945	1	1	1	1	0.1945	1	1	0.5929	0.4386	0.0899	0.2547	0.0265	0.2893	-	-	1	1	0.523	-	0.1945	1	1	-
94	-	-	-	-	-	-	-	-	-	1	-	1	-	1	-	-	1	1	0.1304	1	1	0.2547	1	1	-	-	-	1	-	1	1	0.2547	-	-	-	-	-	-	1	1
95	0.4874	0.5626	0.5899	1	0.2547	0.2547	1	1	1	-	-	-	-	-	-	-	-	-	-	-	-	-	-	-	-	1	-	-	-	-	-	-	-	0.4037	-	-	-	-	-	-
96	1	1	1	0.2385	1	0.216	1	0.4037	0.5293	0.4874	1	0.5176	1	1	0.1945	0.4037	0.0588	0.5477	0.5293	1	1	0.5929	0.1031	0.2322	0.5176	1	1	1	0.5939	0.1031	-	0.1304	-	-	0.1652	0.3846	1	-	-	1
97	1	0.1304	0.2608	1	1	-	1	1	1	1	0.3412	0.4037	1	0.5477	1	0.5929	0.1031	0.0899	1	0.2893	1	1	0.5939	0.5809	0.5477	1	-	-	-	0.4037	-	1	-	-	-	-	-	-	-	-
98	1	1	-	1	0.4037	1	0.4874	0.216	0.2547	0.2893	1	1	0.2893	1	0.5293	1	0.4874	1	0.5939	1	1	-	1	-	-	1	-	1	0.2053	1	-	1	-	-	-	-	1	1	-	-
99	1	-	-	1	-	-	-	-	1	1	1	0.2053	1	1	1	1	0.4037	1	1	1	1	1	1	1	1	0.5377	0.1304	0.216	0.0287	0.0287	1	-	1	-	1	1	1	-	-	0.5293
100	0.1945	0.1031	1	0.5176	0.5477	1	1	1	0.4037	1	1	1	0.5939	1	1	1	0.5293	0.0061	0.4874	0.5626	1	0.5929	1	1	0.1031	0.2145	0.1304	1	0.216	1	-	0.0435	-	-	1	1	0.0922	-	-	-
101	1	0.4874	1	0.1945	1	-	1	1	-	-	-	0.0476	-	1	1	0.2053	1	1	1	0.5176	1	0.4037	0.4037	0.5046	1	1	-	-	1	1	-	-	1	-	-	-	-	0.5477	-	1
102	-	-	-	-	-	-	-	-	-	-	-	-	-	-	-	-	-	-	1	1	-	-	1	1	1	-	-	-	0.4037	-	-	1	-	-	0.602	-	1	1	-	-
103	-	1	1	1	0.2815	-	-	1	-	-	-	-	-	1	-	-	-	-	-	-	-	-	-	-	-	1	1	-	0.0435	-	-	-	-	-	-	-	-	-	-	-
104	-	-	-	-	-	-	-	-	-	-	1	1	1	0.2053	1	1	1	1	0.4874	1	0.2385	0.5176	0.5176	1	1	-	-	-	-	1	-	-	-	-	-	-	-	-	-	-
105	0.2053	1	1	1	0.0311	1	0.216	1	0.2547	0.2053	1	1	0.2053	1	0.5939	1	0.5929	1	1	0.0265	0.4874	1	1	1	1	1	-	1	1	0.5176	-	-	-	-	-	-	-	-	-	-
106	1	1	0.6209	0.216	0.5929	1	0.0265	0.216	0.5176	0.2053	0.3412	1	1	0.5293	0.2815	0.5477	0.2547	0.5929	0.4874	0.4037	0.4874	1	0.5929	1	0.5929	0.2145	1	0.2547	1	1	0.216	0.2053	1	0.2385	-	0.4406	-	-	1	1
107	0.2893	1	0.6209	0.5626	1	1	1	0.5939	1	1	1	1	0.2385	1	1	1	1	1	1	1	1	1	1	-	-	1	1	-	1	0.0435	-	-	-	-	-	-	-	-	-	-
108	1	0.0437	0.5053	1	1	-	1	-	-	-	-	-	-	-	-	-	-	-	-	-	-	-	-	-	-	-	-	-	-	-	-	-	-	-	1	-	0.5929	-	-	-
109	1	0.5293	0.5548	1	0.0922	1	0.5293	1	0.0287	1	1	1	1	0.2893	0.5939	0.5293	0.5939	0.1945	1	1	1	1	1	1	1	0.1084	0.0062	1	1	1	-	-	-	-	-	1	-	-	-	-
110	1	1	1	0.1304	0.4037	1	1	-	0.4037	1	-	1	0.1031	1	1	0.2385	0.0631	0.5293	1	1	1	1	-	1	-	1	-	-	0.0435	1	-	-	-	-	-	-	-	-	-	-
111	-	1	0.513	0.5293	1	1	0.4874	1	1	0.5939	1	1	-	1	1	1	0.5293	1	0.5293	1	1	-	1	0.5046	1	-	-	-	1	-	-	-	-	-	-	-	-	-	-	-
112	-	-	-	-	-	-	-	-	-	-	-	1	-	-	-	-	1	0.1304	1	1	1	1	-	-	0.5293	0.061	0.0311	-	0.0003	0.5477	-	0.4037	-	-	-	1	-	-	-	-
113	1	-	1	0.4874	1	1	1	1	0.4037	1	-	-	-	1	0.4874	0.0922	1	1	1	1	0.5293	0.4874	1	-	-	-	1	-	1	1	-	-	-	-	-	-	-	-	-	-
114	1	1	0.2209	1	0.5929	-	1	1	1	1	1	0.5293	1	0.5293	1	0.1031	1	1	0.5626	0.5477	1	1	1	1	0.5176	1	1	-	1	0.1945	1	0.4386	-	1	-	-	-	-	-	-
115	1	1	0.5053	1	0.2547	0.1945	1	0.5176	1	1	-	1	1	1	0.5293	1	1	1	0.1945	1	0.5293	0.4037	1	1	1	1	-	-	1	0.2547	-	0.2547	-	-	-	-	1	-	-	-
116	1	-	-	-	-	-	-	-	-	-	-	-	-	-	-	-	-	-	1	0.4037	-	1	-	-	1	0.0007	0.0062	1	0.0044	0.0044	1	1	-	-	-	-	-	-	-	-
117	-	-	1	-	-	-	-	-	-	-	-	-	-	-	-	1	-	-	-	0.2547	1	-	-	1	1	0.0108	0.0062	1	0.0003	0.1031	-	-	-	-	-	-	-	-	-	-
118	0.0922	0.0899	0.0647	1	0.5293	1	1	0.5293	1	1	0.1674	0.4874	0.5477	0.5293	1	1	0.2547	-	-	-	1	-	-	-	-	0.2145	0.0311	1	0.5176	-	-	-	-	-	-	-	-	-	-	-
119	1	1	-	1	-	0.5293	1	-	1	1	1	1	1	1	0.4874	0.5293	0.5626	1	1	0.5176	0.5477	1	-	1	1	0.5427	0.2547	0.2547	0.0044	0.2547	-	-	-	-	-	0.3846	-	-	-	-
120	1	1	1	0.0899	1	1	1	1	0.2053	-	-	-	-	-	-	-	-	-	1	0.0899	1	0.1945	1	1	1	1	0.0062	-	0.0287	0.1031	-	0.2547	-	-	-	-	-	-	-	-
121	1	1	0.0647	1	1	1	0.2893	0.2815	0.2385	1	1	0.2547	-	1	1	1	0.4037	-	-	-	-	-	-	-	-	0.2145	0.0435	1	0.0437	-	-	-	-	-	-	-	-	-	-	-
122	-	0.5939	1	0.5929	0.2893	1	1	0.5939	1	-	1	-	-	-	-	-	-	-	-	-	-	-	-	-	-	0.4799	1	1	0.2547	-	-	-	1	1	1	1	0.4874	1	-	-
123	0.2547	0.2385	0.5704	0.5626	1	-	0.5293	0.2893	0.2893	0.2547	-	-	1	-	1	0.4037	1	1	0.5293	1	1	1	0.4874	1	1	1	-	-	0.2547	1	-	-	-	-	-	-	-	-	-	-
124	1	1	0.6167	1	1	0.0265	1	1	0.0287	0.2547	-	1	0.0437	1	1	0.5626	1	0.2385	0.5929	0.0899	0.4874	1	0.5939	1	0.5176	0.0155	1	-	1	0.4037	-	-	-	-	-	-	-	-	-	-
125	0.1945	1	1	0.5939	0.0764	1	0.5293	1	1	0.5929	-	1	-	1	1	-	-	1	1	-	1	-	-	-	-	1	-	1	1	-	-	-	-	-	-	-	-	-	-	-
126	0.4874	-	1	1	-	0.5477	1	1	0.4037	1	1	1	0.1945	1	1	0.5939	0.2893	0.1945	1	1	0.1945	1	-	1	0.2547	0.5377	0.216	1	1	-	0.0899	0.5939	-	1	1	1	1	1	0.2893	1
127	-	-	1	0.0899	1	-	1	0.5477	1	0.4037	-	1	1	1	1	0.0922	1	0.216	1	0.0764	0.1945	0.5626	1	1	-	-	-	-	1	1	-	1	-	-	-	-	-	-	-	-
128	-	-	-	-	-	-	-	-	-	-	-	-	-	-	-	-	-	-	1	1	-	-	-	-	0.2547	0.0007	0.0062	-	0.0003	0.1031	-	1	-	-	-	-	-	-	-	1
129	-	-	-	-	-	-	-	-	-	-	-	-	1	-	1	-	-	-	-	1	-	-	-	0.0075	0.4037	0.061	0.0311	-	0.0044	0.0287	1	0.2547	-	-	-	-	-	-	-	-
130	1	0.5929	0.3156	0.4037	0.5293	0.1945	1	1	0.216	-	-	-	-	-	-	-	-	-	-	-	-	-	-	-	-	1	-	-	1	-	-	-	-	-	-	-	-	-	-	-
131	0.0435	1	1	0.5176	0.5293	1	1	0.4037	1	0.5477	1	-	1	-	-	-	1	-	-	1	0.5929	1	1	0.4386	1	1	1	-	1	1	1	-	-	-	-	-	-	0.5176	-	1
132	1	1	1	0.5477	1	1	0.4037	0.2547	1	1	1	0.4037	0.1945	0.2815	0.5293	1	0.5939	0.5939	0.1031	1	0.0922	0.0922	0.0922	1	1	1	1	1	0.5176	1	1	1	-	1	-	-	1	0.5939	-	-
133	-	-	-	1	-	-	0.0435	1	-	0.0062	1	0.0437	1	1	-	0.5176	0.0265	0.5939	0.0181	0.0922	0.5477	0.5929	0.216	1	-	-	-	-	1	1	-	-	-	-	-	-	-	0.0311	-	-
134	1	1	1	1	0.4037	-	1	1	1	0.4874	1	1	-	1	1	1	1	1	1	1	1	0.5477	-	1	1	-	-	-	-	0.2547	-	-	-	-	-	-	-	-	-	-
135	-	-	-	-	-	-	-	-	-	-	-	-	1	-	-	0.0435	-	1	0.4037	0.5176	1	1	-	-	1	-	-	-	-	-	-	-	-	-	-	-	-	1	-	-
136	0.0922	0.0922	0.1	0.5929	1	1	1	1	0.216	0.2385	1	-	0.4874	0.5939	1	1	1	1	1	1	-	1	-	-	-	0.2322	0.1304	-	0.0287	0.1031	-	0.1304	-	-	-	-	-	-	-	-
137	1	0.2547	1	1	0.5293	1	1	1	0.0631	0.5176	1	0.2893	1	1	0.5939	0.2547	-	-	-	-	-	-	-	-	-	1	1	-	0.0044	-	-	-	-	-	-	-	1	0.5626	-	-
138	-	1	1	1	1	0.0922	1	0.216	0.5929	1	1	1	0.5929	0.5176	0.5176	0.5929	1	0.5477	1	1	0.4037	1	-	1	0.5176	0.0155	0.1304	-	0.0044	0.0287	-	0.0435	-	-	-	-	-	-	-	-
139	1	1	0.2672	1	1	1	1	1	0.5293	0.5477	1	0.1031	1	1	1	0.1031	0.2385	0.5293	1	1	1	1	1	-	-	0.2322	0.0062	-	0.2053	-	-	-	-	-	-	1	-	-	-	-
