# Supplementary material for: Single Nucleotide Polymorphisms Reveal Genetic Structuring of the Carpathian Newt and Provide Evidence of Interspecific Gene Flow in the Nuclear Genome
Source: PLoS One. 2014 May 12;9(5):e97431. doi: 10.1371/journal.pone.0097431 (PMC4018350; doi:10.1371/journal.pone.0097431)
Supplement: Table S3 — Pairwise F ST values. Non-significant ( P <0.05) values marked in red. (XLSX) [file pone.0097431.s009.xlsx]

## Sheet: Table S3_FST
Population	1	2	3	4	5	6	7	8	9	10	11	12	13	14	15	16	17	18	19	20	21	22	23	24	25	26	27	28	29	30	31	32	33	34	35	36	37	38	39
2	0.14627
3	0.12753	0.03496
4	0.12991	0.04319	0.0271
5	0.1496	0.0639	0.04365	0.02701
6	0.25368	0.18249	0.21253	0.17843	0.14305
7	0.16865	0.09795	0.11026	0.08379	0.04993	0.07631
8	0.15058	0.0715	0.06873	0.05007	0.01283	0.09595	0.00763
9	0.1681	0.1337	0.13375	0.10073	0.0844	0.11109	0.03047	0.03494
10	0.2558	0.22517	0.22017	0.18712	0.17735	0.19212	0.14473	0.13918	0.1169
11	0.2721	0.24455	0.24473	0.19799	0.18872	0.19804	0.15891	0.16219	0.14107	0.00377
12	0.27109	0.25847	0.25527	0.22614	0.20719	0.21987	0.17607	0.17825	0.16136	0.05557	0.02236
13	0.26097	0.23382	0.23334	0.19636	0.1712	0.19808	0.14245	0.14759	0.13803	0.05562	0.04605	0.04484
14	0.26892	0.26167	0.24607	0.21352	0.18991	0.20652	0.17567	0.17157	0.15924	0.05991	0.03384	0.00822	0.04281
15	0.28073	0.2965	0.28677	0.25135	0.22925	0.22713	0.19396	0.19586	0.17107	0.07596	0.05477	0.0511	0.05241	0.05864
16	0.29871	0.27759	0.27245	0.23746	0.22113	0.20881	0.19274	0.19133	0.17849	0.08948	0.06978	0.04495	0.06145	0.01732	0.05349
17	0.30885	0.29497	0.29283	0.25192	0.239	0.24847	0.21224	0.21597	0.19571	0.08337	0.05332	0.02348	0.04736	2e-05	0.07383	0.0196
18	0.31649	0.30656	0.3017	0.2602	0.25135	0.24992	0.22884	0.22191	0.21089	0.10671	0.08991	0.04916	0.06939	0.02493	0.08559	0.01604	0.01061
19	0.30892	0.30565	0.29983	0.25242	0.24736	0.26095	0.22746	0.2233	0.20438	0.11916	0.09312	0.06712	0.06975	0.04218	0.07949	0.02728	0.02829	0.00408
20	0.35118	0.34562	0.34699	0.30144	0.30492	0.29817	0.26527	0.27723	0.25928	0.19508	0.17191	0.14651	0.14476	0.13419	0.16461	0.09547	0.10024	0.08421	0.04697
21	0.36299	0.34109	0.34102	0.29744	0.29775	0.30435	0.27342	0.26802	0.25892	0.15269	0.13535	0.1184	0.12256	0.11195	0.1482	0.0746	0.08366	0.03773	0.0367	0.07046
22	0.37909	0.36128	0.36249	0.3179	0.31717	0.33021	0.29072	0.28927	0.28128	0.18825	0.16016	0.1409	0.14597	0.14069	0.17871	0.10287	0.10335	0.07599	0.04693	0.09441	0.0142
23	0.40399	0.39227	0.38925	0.35244	0.35189	0.36913	0.32382	0.31661	0.30952	0.22491	0.20105	0.15814	0.18404	0.16516	0.20627	0.1388	0.13037	0.09235	0.08885	0.10686	0.05333	0.03087
24	0.40751	0.39305	0.39037	0.3449	0.34253	0.3683	0.32858	0.32204	0.30374	0.22634	0.21048	0.18871	0.18213	0.17505	0.21849	0.1361	0.13157	0.0983	0.08899	0.12116	0.05472	0.05877	0.06484
25	0.3912	0.3936	0.38621	0.34359	0.34109	0.35834	0.32272	0.3212	0.31129	0.23927	0.22531	0.19923	0.21335	0.19797	0.22789	0.16265	0.17464	0.12818	0.11945	0.121	0.08905	0.10996	0.10174	0.05622
26	0.20968	0.24655	0.2526	0.20216	0.21234	0.23455	0.19945	0.19721	0.19197	0.26156	0.24453	0.25662	0.24971	0.25005	0.24938	0.26122	0.27282	0.25565	0.24679	0.25752	0.30392	0.32091	0.34169	0.34641	0.31171
27	0.45013	0.51383	0.51085	0.46316	0.48351	0.48866	0.46556	0.46504	0.44957	0.49421	0.48346	0.47783	0.47419	0.47625	0.46806	0.47498	0.48099	0.45968	0.45064	0.42586	0.4904	0.5053	0.5204	0.52764	0.47995	0.10767
28	0.55365	0.61981	0.60809	0.56717	0.59047	0.59996	0.57567	0.57086	0.56099	0.59548	0.59531	0.58235	0.58057	0.5761	0.57226	0.57801	0.58268	0.563	0.54847	0.52271	0.58453	0.59724	0.61406	0.62277	0.57842	0.23719	0.05292
29	0.24479	0.27693	0.29159	0.2334	0.24137	0.2314	0.20615	0.20839	0.19949	0.24349	0.23043	0.23725	0.22459	0.24044	0.22057	0.24367	0.26256	0.24159	0.23459	0.2363	0.29411	0.30836	0.32679	0.33165	0.29379	0.07259	0.21643	0.32357
30	0.32115	0.36978	0.37591	0.3209	0.33353	0.33443	0.31546	0.31172	0.28948	0.28672	0.26074	0.26067	0.26418	0.25138	0.25346	0.23972	0.24529	0.20544	0.19839	0.20101	0.23489	0.24737	0.26723	0.27102	0.24368	0.07546	0.10473	0.19405	0.13632
31	0.63159	0.68602	0.67156	0.63781	0.65776	0.67127	0.64638	0.64105	0.63206	0.6642	0.67238	0.64818	0.64653	0.64442	0.63897	0.64265	0.65018	0.6305	0.62023	0.58734	0.64787	0.66456	0.67477	0.6879	0.64125	0.31931	0.11291	0.14413	0.3925	0.26287
32	0.48792	0.54527	0.53953	0.49387	0.51348	0.51534	0.49416	0.49203	0.48448	0.51416	0.5102	0.49955	0.49754	0.49206	0.49468	0.49033	0.49542	0.4682	0.45852	0.42438	0.49372	0.50747	0.52414	0.52678	0.4748	0.16958	0.07738	0.11361	0.24797	0.13302	0.16199
33	0.61463	0.6672	0.652	0.61729	0.63638	0.65581	0.62764	0.62173	0.61303	0.65026	0.65741	0.63267	0.63058	0.63089	0.6256	0.62681	0.63663	0.61469	0.60217	0.57154	0.63338	0.64827	0.66112	0.67276	0.62025	0.27769	0.05831	0.15275	0.36438	0.24391	0.19458	0.18413
34	0.59506	0.64817	0.63621	0.59876	0.61967	0.6393	0.61242	0.60569	0.59737	0.63307	0.63672	0.61456	0.61532	0.61128	0.6074	0.61029	0.61847	0.59449	0.58395	0.5584	0.61872	0.63332	0.64675	0.6582	0.60918	0.25042	0.05583	0.12763	0.35426	0.22049	0.13921	0.15423	0.0726
35	0.63597	0.68377	0.66871	0.63399	0.65085	0.66418	0.63914	0.63805	0.63278	0.65762	0.66469	0.63934	0.63469	0.63592	0.62899	0.63691	0.64664	0.6256	0.60709	0.57509	0.6501	0.66279	0.66973	0.67801	0.62474	0.40598	0.44586	0.56584	0.28975	0.42347	0.63314	0.45829	0.613	0.60385
36	0.53038	0.5928	0.58201	0.53707	0.55674	0.57778	0.54388	0.53829	0.52763	0.57137	0.5697	0.55637	0.54682	0.5485	0.54242	0.55009	0.55735	0.53999	0.52334	0.49206	0.56317	0.57819	0.59556	0.60482	0.55547	0.19269	0.02639	0.05366	0.27783	0.17957	0.16757	0.11809	0.12931	0.11407	0.55735
37	0.60962	0.66508	0.65019	0.61438	0.62975	0.64055	0.61717	0.61554	0.60994	0.63827	0.64173	0.61647	0.61394	0.61394	0.60661	0.61412	0.62598	0.60334	0.58676	0.55464	0.62867	0.64032	0.64733	0.65768	0.60279	0.38161	0.41225	0.52791	0.25382	0.39403	0.59614	0.42869	0.57742	0.56827	0.0503	0.51854
38	0.63859	0.68297	0.6691	0.63808	0.6518	0.65751	0.63469	0.63511	0.6318	0.65264	0.65886	0.63534	0.63041	0.63213	0.61994	0.62548	0.63786	0.62504	0.6002	0.53964	0.6375	0.65386	0.66379	0.66338	0.61151	0.4452	0.48787	0.56048	0.36532	0.44304	0.63732	0.46089	0.64584	0.63428	0.52469	0.55621	0.4981
39	0.62373	0.68107	0.66468	0.63006	0.6516	0.66576	0.64	0.636	0.6254	0.65671	0.66295	0.64015	0.63902	0.63607	0.62994	0.63563	0.64144	0.62345	0.60852	0.57638	0.64023	0.65573	0.66909	0.68086	0.63241	0.31103	0.0851	0.09907	0.38352	0.25131	0.16108	0.18894	0.1656	0.1592	0.63382	0.10318	0.59567	0.62994
40	0.61368	0.67128	0.65619	0.62232	0.64182	0.65847	0.63131	0.62677	0.61698	0.64903	0.65434	0.63343	0.63092	0.62838	0.62421	0.62798	0.63332	0.61495	0.60197	0.57106	0.63274	0.64669	0.66049	0.66999	0.62189	0.30287	0.09154	0.10063	0.37514	0.24419	0.08825	0.15658	0.13843	0.13425	0.59074	0.11292	0.5539	0.59001	0.08603
